# Supplementary material for: Comparative Leaf Anatomy of Balkan Representatives of Gentiana L. Sect. Ciminalis (Adans.) Dum. (Gentianaceae): Implications for Species Delimitation
Source: Plants (Basel). 2025 Sep 25;14(19):2977. doi: 10.3390/plants14192977 (PMC12526416; doi:10.3390/plants14192977)
Supplement: Supplementary file 1 [file plants-14-02977-s001.zip]

Archive with 1 entries (1 files):
- plants-3831683-supplementary.xlsx
