# Supplementary material for: Comparative Leaf Anatomy of Balkan Representatives of Gentiana L. Sect. Ciminalis (Adans.) Dum. (Gentianaceae): Implications for Species Delimitation
Source: Plants (Basel). 2025 Sep 25;14(19):2977. doi: 10.3390/plants14192977 (PMC12526416; doi:10.3390/plants14192977)
Supplement: Supplementary file 1 [file plants-14-02977-s001.zip › plants-3831683-supplementary.xlsx]

## Sheet: Raw materials
	Taxon	Locality	C_CN	T_LC	T_LH	T_Epi_ad	T_Epi_ab	T_Cut_ad	T_Cut_ab	T_Mes	T_Epi_ma	T_Cut_ma	A_L	No_CC	No_Stom_ad (A=0.324 mm2)	No_Stom_ab (A=0.324 mm2)	L_Stom_ad_Cell 1	W_Stom_ad_Cell 1	L_Stom_ad_Cell 2	W_Stom_ad_Cell 2	L_Stom_ad_Cell 3	W_Stom_ad_Cell 3	L_Stom_ad_Cell 4	W_Stom_ad_Cell 4	L_Stom_ad_Cell 5	W_Stom_ad_Cell 5	L_Stom_ab_Cell 1	W_Stom_ab_Cell 1	L_Stom_ab_Cell 2	W_Stom_ab_Cell 2	L_Stom_ab_Cell 3	W_Stom_ab_Cell 3	L_Stom_ab_Cell 4	W_Stom_ab_Cell 4	L_Stom_ab_Cell 5	W_Stom_ab_Cell 5	L_ad_average	W_ad_average	L_ab_average	W_ab_average
1	Gentiana_acaulis	Bjelasica	81.855	545.096	186.385	19.405	16.711	3.199	3.898	121.492	27.082	3.925	2.278	0	14	28	42.397	35.837	46.665	36.813	42.945	34.383	40.549	33.564	43.012	35.774	43.777	32.658	37.44	32.813	36.681	35.12	40.051	33.22	37.969	33.359	43.1136	35.2742	39.1836	33.434
2	Gentiana_acaulis	Bjelasica	49.999	626.052	225.263	21.56	19.679	5.068	4.315	186.951	32.075	9.083	1.528	0	22	27	41.874	37.193	37.308	31.511	41.184	32.027	37.766	28.088	39.965	28.524	42.754	35.931	40.822	31.104	42.924	32.684	39.111	32.35	38.67	32.796	39.6194	31.4686	40.8562	32.973
3	Gentiana_acaulis	Bjelasica	42.868	420.146	187.619	17.731	17.658	3.785	3.289	135.734	32.513	7.104	1.114	0	22	29	38.402	29.88	32.65	27.571	34.435	30.834	40.504	34.234	36.82	32.942	38.771	33.041	40.052	35.268	43.04	35.918	39.396	35.153	42.619	34.685	36.5622	31.0922	40.7756	34.813
4	Gentiana_acaulis	Bjelasica	52.604	474.328	204.403	14.104	13.578	3.608	3.188	155.928	31.268	5.9	1.292	0
5	Gentiana_acaulis	Bjelasica	39.356	343.69	200.383	17.336	18.424	4.415	3.619	146.345	28.408	7.06	1.53	0
6	Gentiana_acaulis	Bjelasica	52.672	470.183	190.634	15.236	14.824	4.431	3.299	149.263	17.834	5.562	1.432	0
7	Gentiana_acaulis	Bjelasica	52.194	512.131	259.588	16.934	19.247	3.871	4.562	185.211	32.194	8.173	2.06	0
8	Gentiana_acaulis	Bjelasica	69.808	510.666	167.566	19.439	14.62	4.135	3.149	127.158	28.553	5.296	1.004	0
9	Gentiana_acaulis	Bjelasica	66.684	673.952	258.419	18.94	19.467	3.399	3.963	187.812	35.133	7.754	2.894	0
10	Gentiana_acaulis	Bjelasica	49.182	565.251	235.445	19.355	19.483	2.885	3.474	189.616	26.984	5.011	1.85	0
11	Gentiana_acaulis	Cemernik	54.983	634.908	231.799	17.205	18.971	3.926	3.809	168.657	39.171	7.931	1.71	9	19	22	33.911	32.423	31.913	24.552	31.899	31.102	36.586	24.256	29.322	22.531	35.363	29.688	34.166	30.902	33.42	29.626	33.885	23.491	36.589	30.841	32.7262	26.9728	34.6846	28.9096
12	Gentiana_acaulis	Cemernik	56.156	709.957	306.847	19.67	20.934	2.608	2.973	239.227	42.465	7.368	2.328	28	25	29	32.352	31.504	31.938	31.062	36.765	22.873	28.03	22.168	31.69	23.005	37.675	27.551	37.159	28.468	33.536	29.706	38.958	30.292	37.346	33.644	32.155	26.1224	36.9348	29.9322
13	Gentiana_acaulis	Cemernik	62.404	697.059	284.681	16.326	15.915	3.659	4.397	235.574	47.093	6.098	2.22	32	22	29	32.417	29.048	37.708	26.005	30.539	27.534	38.244	27.128	28.557	26.254	38.675	29.721	41.771	28.683	30.439	30.982	35.802	33.307	36.18	28.113	33.493	27.1938	36.5734	30.1612
14	Gentiana_acaulis	Cemernik	59.355	680.228	246.812	21.346	18.36	4.688	2.417	200.334	35.666	9.034	1.968	25
15	Gentiana_acaulis	Cemernik	58.209	624.269	223.574	16.918	17.781	3.519	2.867	184.892	29.632	8.481	1.546	38
16	Gentiana_acaulis	Cemernik	46.302	561.997	164.632	16.07	14.263	2.664	2.957	125.965	21.687	4.052	0.787	34
17	Gentiana_acaulis	Cemernik	64.608	717.252	235.798	20.952	16.702	4.656	3.874	191.63	36.989	7.971	1.566	44
18	Gentiana_acaulis	Cemernik	60.063	503.116	247.821	19.008	21.146	5.921	4.932	200.659	47.159	5.698	1.984	18
19	Gentiana_acaulis	Cemernik	66.018	483.782	306.897	24.233	20.324	5.041	4.613	241.914	24.334	4.454	1.676	14
20	Gentiana_acaulis	Cemernik	68.001	584.881	223.666	28.896	24.832	4.458	4.132	168.972	31.66	8.948	1.778	62
21	Gentiana_acaulis	Golija	50.12	523.021	295.408	20.244	19.478	5.193	4.351	244.261	45.423	9.263	2.128	12
22	Gentiana_acaulis	Golija	64.771	583.458	207.133	19.813	18.158	3.314	2.762	163.543	27.76	9.409	1.922	16
23	Gentiana_acaulis	Golija	54.169	410.116	232.526	17.272	15.291	3.175	3.862	184.249	39.309	9.245	1.518	95
24	Gentiana_acaulis	Golija	44.174	545.374	203.741	26.222	23.754	3.533	2.548	149.677	40.684	6.349	1.236	23
25	Gentiana_acaulis	Golija	43.86	450.832	158.258	14.807	17.053	4.682	3.758	125.78	28.101	8.721	0.892	0
26	Gentiana_acaulis	Golija	57.874	706.005	297.149	17.823	18.456	3.862	3.175	255.873	46.185	8.99	2.028	39
27	Gentiana_acaulis	Golija	42.429	516.644	208.443	13.983	15.565	3.972	4.194	163.777	32.577	5.224	1.154	16
28	Gentiana_acaulis	Golija	42.111	479.462	168.262	14.007	13.454	3.291	3.118	120.184	28.379	6.057	1.096	66
29	Gentiana_acaulis	Golija	77.408	752.852	305.907	21.721	17.001	3.701	4.168	253.077	30.788	9.295	2.214	128
30	Gentiana_acaulis	Golija	43.879	535.294	178.544	18.431	17.612	2.988	3.108	131.135	20.326	7.535	1.286	32
31	Gentiana_acaulis	Ljubisnja	45.656	473.434	156.425	16.639	17.753	3.598	3.219	112.108	23.862	7.564	1.492	0	17	18	30.682	19.704	33.77	23.283	32.952	28.783	33.296	24.998	30.568	26.025	35.843	29.135	37.664	22.365	31.527	23.769	34.732	25.197	36.242	27.252	32.2536	24.5586	35.2016	25.5436
32	Gentiana_acaulis	Ljubisnja	41.993	405.209	180.735	17.962	18.69	3.335	4.058	135.988	22.965	7.833	1.128	11	20	19	30.41	27.238	33.856	25.84	27.269	24.993	29.394	27.848	31.368	22.396	37.041	25.333	32.921	28.164	34.778	26.547	34.943	26.597	39.106	26.811	30.4594	25.663	35.7578	26.6904
33	Gentiana_acaulis	Ljubisnja	52.866	485.329	157.031	19.672	19.231	4.399	3.702	122.95	31.065	9.73	1.128	0	45	36	27.727	21.8	29.873	24.485	29.356	21.567	29.13	23.354	26.433	25.906	31.607	21.487	34.039	27.448	32.256	21.016	30.118	22.544	34.753	24.03	28.5038	23.4224	32.5546	23.305
34	Gentiana_acaulis	Ljubisnja	52.507	460.362	202.108	15.171	16.399	3.355	2.911	119.469	36.767	6.338	1.366	0
35	Gentiana_acaulis	Ljubisnja	54.784	528.858	199.784	15.26	18.045	4.785	3.383	154.437	37.16	6.214	2.13	0
36	Gentiana_acaulis	Ljubisnja	50.592	504.019	183.341	15.594	17.503	2.954	3.956	151.331	22.527	5.411	1.178	12
37	Gentiana_acaulis	Ljubisnja	58.244	501.843	169.306	17.954	16.265	3.68	3.351	127.269	38.41	6.384	1.268	19
38	Gentiana_acaulis	Ljubisnja	50.828	490.686	141.758	17.199	15.719	3.234	3.846	102.548	28.925	7.128	1.078	0
39	Gentiana_acaulis	Ljubisnja	61.748	419.202	144.548	18.608	13.418	2.811	3.777	106.082	26.837	8.192	1.126	0
40	Gentiana_acaulis	Ljubisnja	47.171	438.041	151.253	18.256	13.624	2.57	3.351	105.227	32.23	7.559	0.744	0
41	Gentiana_clusii	Krvavec	77.37	581.618	324.604	26.688	22.996	6.843	4.566	282.138	41.06	9.324	2.278	112	25	58	40.577	28.99	44.392	25.635	43.244	26.27	40.553	27.262	41.189	25.862	34.881	34.281	36.317	33.011	36.743	35.509	32.75	33.369	40.612	32.701	41.991	26.8038	36.2606	33.7742
42	Gentiana_clusii	Krvavec	51.992	503.488	280.558	24.362	22.566	7.442	5.622	208.548	69.77	10.168	2.038	128	28	48	36.368	32.143	34.157	34.233	37.317	34.328	35.438	33.069	33.387	30.406	35.892	30.852	33.882	32.693	29.799	28.144	32.864	25.759	29.142	27.509	35.3334	32.8358	32.3158	28.9914
43	Gentiana_clusii	Krvavec	87.614	599.927	332.101	19.307	20.23	5.815	3.678	294.204	40.401	6.745	3.182	210	30	50	39.35	28.506	37.799	32.284	37.641	31.235	32.826	29.682	33.797	31.279	36.249	27.602	36.631	28.794	39.536	29.647	32.553	29.574	36.421	28.165	36.2826	30.5972	36.278	28.7564
44	Gentiana_clusii	Krvavec	66.529	588.71	249.118	18.083	21.55	7.697	6.403	209.998	54.121	10.752	1.826	150
45	Gentiana_clusii	Krvavec	78.978	726.096	373.569	23.222	29.348	8.605	6.686	316.06	68.516	7.366	3.66	122
46	Gentiana_clusii	Krvavec	53.354	497.174	296.82	23.432	26.251	8.087	5.269	249.238	41.154	10.99	1.882	92
47	Gentiana_clusii	Krvavec	67.807	506.087	239.937	17.087	15.155	4.793	6.155	191.432	69.321	10.474	1.716	36
48	Gentiana_clusii	Krvavec	56.418	475.614	310.625	18.679	21.037	5.967	7.62	253.724	78.297	10.785	2.124	142
49	Gentiana_clusii	Krvavec	78.72	575.388	210.134	21.93	17.939	3.406	4.727	170.934	59.653	11.595	1.884	80
50	Gentiana_clusii	Krvavec	67.34	502.457	256.71	25.899	27.264	7.734	4.449	197.676	67.381	8.763	2.612	78
51	Gentiana_clusii	Liburnijski_krs	67.545	596.11	302.134	20.923	28.467	8.369	5.091	230.986	74.406	9.016	1.912	69	32	47	42.479	34.494	44.2	40.886	46.86	39.283	40.214	38.879	39.355	30.98	30.08	27.552	31.37	27.095	39.101	31.355	34.194	32.394	34.984	31.314	42.6216	36.9044	33.9458	29.942
52	Gentiana_clusii	Liburnijski_krs	96.897	693.497	362.381	19.24	21.111	5.442	5.409	318.507	52.989	11.546	3.458	143	32	56	34.643	30.378	35.639	28.767	34.118	31.781	34.796	31.517	34.991	23.232	31.863	34.324	31.19	32.256	30.437	29.851	33.365	28.373	29.653	29.678	34.8374	29.135	31.3016	30.8964
53	Gentiana_clusii	Liburnijski_krs	70.424	543.795	374.557	32.946	30.445	7.963	5.935	292.753	54.612	12.2	1.78	126	31	44	33.805	32.212	38.462	40.598	40.251	35.623	39.516	35.672	39.7	33.547	34.256	31.36	32.068	29.327	34.257	33.804	36.919	29.136	34.242	25.331	38.3468	35.5304	34.3484	29.7916
54	Gentiana_clusii	Liburnijski_krs	89.209	646.57	385.648	33.704	25.305	8.361	7.875	313.309	60.433	8.735	2.776	133
55	Gentiana_clusii	Liburnijski_krs	68.383	515.185	324.308	24.971	20.032	7.371	6.264	270.217	76.333	10.267	2.714	149
56	Gentiana_clusii	Liburnijski_krs	90.548	761.859	404.548	36.523	29.412	5.646	7.923	341.886	90.307	12.202	3.166	124
57	Gentiana_clusii	Liburnijski_krs	80.95	695.251	328.997	31.28	29.642	6.017	6.448	277.01	89.049	12.998	2.536	133
58	Gentiana_clusii	Liburnijski_krs	75.938	696.086	434.067	23.448	27.514	6.253	8.447	383.181	61.902	9.712	2.608	121
59	Gentiana_clusii	Liburnijski_krs	71.661	593.093	395.312	24.434	28.181	8.912	5.233	341.366	68.415	10.937	2.978	78
60	Gentiana_clusii	Liburnijski_krs	88.695	745.071	389.344	33.934	28.321	9.616	7.722	335.327	80.853	13.926	3.178	93
61	Gentiana_clusii	Piatrele_albe	86.954	805.876	446.373	17.99	24.736	5.655	4.3	394.112	50.94	10.618	3.546	98	24	31	37.536	32.731	36.645	32.178	40.863	34.854	39.932	32.775	33.055	35.871	36.037	32.887	32.419	33.347	37.973	33.628	32.472	32.308	35.479	32.294	37.6062	33.6818	34.876	32.8928
62	Gentiana_clusii	Piatrele_albe	70.522	623.316	370.886	22.786	22.349	4.991	4.872	312.461	57.268	9.741	3.39	62	23	31	36.427	29.612	34.285	29.392	35.222	30.956	32.812	30.472	37.539	28.25	39.095	32.999	39.158	33.238	36.162	32.553	38.03	32.16	40.831	31.268	35.257	29.7364	38.6552	32.4436
63	Gentiana_clusii	Piatrele_albe	58.546	539.439	416.392	28.541	20.187	6.996	6.099	353.086	63.665	11.602	2.036	55	21	37	32.612	26.489	36.952	31.564	38.698	29.239	35.325	29.145	38.159	33.841	38.422	33.73	37.081	34.714	37.631	33.788	39.959	37.519	39.478	34.058	36.3492	30.0556	38.5142	34.7618
64	Gentiana_clusii	Piatrele_albe	81.356	673.113	516.746	26.982	28.417	5.782	6.784	462.541	64.733	10.49	3.36	75
65	Gentiana_clusii	Piatrele_albe	78.674	682.347	565.306	30.37	22.503	7.887	7.278	504.251	62.338	12.928	4.282	134
66	Gentiana_clusii	Piatrele_albe	81.176	675.365	419.149	22.007	30.452	7.171	6.606	347.776	56.263	13.535	4.24	91
67	Gentiana_clusii	Piatrele_albe	66.25	569.393	369.668	28.37	25.234	5.714	5.268	308.614	50.415	10.746	2.678	144
68	Gentiana_clusii	Piatrele_albe	67.375	567.12	395.809	27.449	23.069	5.924	5.148	329.293	42.379	7.607	2.296	82
69	Gentiana_clusii	Piatrele_albe	63.658	634.834	469.134	36.56	25.852	5.931	5.428	395.807	78.159	17.59	4.012	61
70	Gentiana_clusii	Piatrele_albe	97.377	831.038	339.554	30.785	30.437	8.129	6.608	274.02	41.766	10.072	2.91	47
71	Gentiana_dinarica	Donja_Kozica	51.975	664.92	409.112	23.937	22.535	4.157	4.307	349.088	61.115	9.524	2.936	80	25	31	34.423	25.791	31.348	30.488	32.328	29.195	33.433	25.941	33.318	25.618	36.256	28.745	32.525	29.14	34.272	27.525	30.604	29.806	35.106	29.152	32.97	27.4066	33.7526	28.8736
72	Gentiana_dinarica	Donja_Kozica	62.29	795.517	501.659	26.468	19.867	6.173	5.995	443.91	77.911	10.682	3.34	61	22	33	34.865	27.778	31.854	27.326	32.142	26.743	28.775	22.134	32.688	30.155	34.376	28.461	33.388	29.093	31.444	27.573	31.585	26.765	32.342	25.985	32.0648	26.8272	32.627	27.5754
73	Gentiana_dinarica	Donja_Kozica	98.29	1197.73	456.117	21.805	23.565	4.217	4.876	407.316	102.792	11.135	5.092	72	19	30	29.308	27.706	31.209	24.326	31.933	25.588	31.064	22.239	24.678	17.912	32.873	27.892	34.788	31.349	39.094	31.242	33.617	26.121	34.868	30.74	29.6384	23.5542	35.048	29.4688
74	Gentiana_dinarica	Donja_Kozica	72.859	1017.12	561.151	26.457	29.335	6.737	7.927	501.423	73.745	9.248	5.628	64
75	Gentiana_dinarica	Donja_Kozica	64.464	658.943	435.803	20.756	18.275	6.318	5.623	389.784	53.174	11.764	1.214	92
76	Gentiana_dinarica	Donja_Kozica	51.836	561.582	361.929	21.951	19.889	4.824	3.222	305.058	84.582	10.456	4.442	127
77	Gentiana_dinarica	Donja_Kozica	58.92	547.37	413.612	24.678	23.568	5.176	5.144	350.419	74.629	7.025	5.826	108
78	Gentiana_dinarica	Donja_Kozica	68.758	685.704	393.916	21.053	20.588	4.342	3.256	329.733	65.746	10.137	3.884	81
79	Gentiana_dinarica	Donja_Kozica	90.715	828.834	443.844	18.341	20.555	4.672	3.867	379.59	79.168	12.386	4.346	88
80	Gentiana_dinarica	Donja_Kozica	78.22	705.559	459.55	22.668	22.969	4.785	6.073	414.183	65.715	11.159	5.042	90
81	Gentiana_dinarica	Hranisava	61.723	763.725	378.764	17.278	17.142	5.647	5.46	335.731	55.871	10.807	2.908	64	42	32	33.999	29.913	36.893	30.684	37.684	29.447	36.515	33.079	36.368	30.407	37.652	34.45	39.252	37.01	38.059	35.833	39.445	34.45	38.446	35.128	36.2918	30.706	38.5708	35.3742
82	Gentiana_dinarica	Hranisava	68.747	703.101	348.185	19.097	22.085	5.583	5.989	305.08	43.3	10.136	3.822	76	31	32	36.544	27.986	37.001	24.04	37.087	29.153	35.675	27.485	36.319	25.468	37.237	26.305	32.576	23.028	37.604	25.577	38.15	23.899	36.781	28.895	36.5252	26.8264	36.4696	25.5408
83	Gentiana_dinarica	Hranisava	69.893	752.725	330.703	21.1	22.887	5.635	4.046	274.541	60.069	10.049	3.914	69	39	41	33.203	23.958	32.76	27.14	32.524	24.715	34.595	28.95	35.413	27.035	36.88	34.456	34.888	32.484	29.598	28.816	32.023	32.766	30.935	31.229	33.699	26.3596	32.8648	31.9502
84	Gentiana_dinarica	Hranisava	70.183	640.288	406.014	18.798	19.465	6.297	6.542	348.879	52.613	8.61	2.806	87
85	Gentiana_dinarica	Hranisava	85.663	736.97	400.862	20.978	16.662	5.647	5.791	347.214	57.746	10.145	3.088	52
86	Gentiana_dinarica	Hranisava	76.891	767.694	435.591	17.707	15.227	5.065	5.658	395.185	69.606	10.409	3.512	86
87	Gentiana_dinarica	Hranisava	112.736	955.394	391.964	21.22	16.833	5.028	4.997	343.607	69.444	11.462	5.26	71
88	Gentiana_dinarica	Hranisava	61.238	817.525	434.254	27.15	24.551	6.693	6.25	373.849	73.035	12.667	2.756	83
89	Gentiana_dinarica	Hranisava	71.674	638.881	373.688	21.879	22.179	5.065	4.535	321.982	70.249	9.237	3.364	77
90	Gentiana_dinarica	Hranisava	71.111	533.061	316.791	22.06	22.415	5.652	5.024	266.809	51.638	9.07	2.606	94
91	Gentiana_dinarica	Tara	81.735	1334.38	444.832	23.274	18.193	4.564	5.055	392.616	66.367	11.305	6.958	84	22	32	35.918	32.064	38.845	31.787	39.481	29.007	37.772	30.818	36.043	32.412	38.569	29.04	46.969	30.577	43.046	30.231	40.29	32.377	44.563	30.786	37.6118	31.2176	42.6874	30.6022
92	Gentiana_dinarica	Tara	60.964	723.947	371.824	20.74	19.858	4.064	4.157	313.998	73.685	10.465	7.278	79	10	16	34.259	26.083	36.017	32.599	35.071	32.702	34.873	29.557	31.069	26.709	36.966	31.314	31.635	31.003	36.382	34.567	35.731	30.285	33.619	30.004	34.2578	29.53	34.8666	31.4346
93	Gentiana_dinarica	Tara	54.982	702.341	321.347	19.112	26.776	6.289	4.715	261.892	62.453	7.605	4.106	83	7	20	34.459	35.323	35.435	32.945	41.122	33.298	35.907	32.778	34.557	31.097	33.684	32.101	36.782	33.234	36.779	31.315	36.695	33.746	33.481	33.533	36.296	33.0882	35.4842	32.7858
94	Gentiana_dinarica	Tara	54.623	674.622	366.76	17.654	24.98	3.307	3.274	329.277	61.246	9.306	2.99	51
95	Gentiana_dinarica	Tara	55.675	686.784	319.479	19.899	23.109	4.62	4.667	277.072	67.847	10.823	4.006	56
96	Gentiana_dinarica	Tara	83.791	870.775	442.018	23.393	19.259	5.933	5.203	395.241	75.603	10.123	5.64	78
97	Gentiana_dinarica	Tara	60.027	639.945	329.568	22.139	19.196	4.017	5.906	280.201	56.271	7.958	3.156	19
98	Gentiana_dinarica	Tara	65.226	786.986	335.98	17.254	17.378	4.533	4.561	287.171	68.383	9.213	2.71	48
99	Gentiana_dinarica	Tara	94.145	867.623	387.472	21.465	20.028	6.447	4.826	341.988	62.077	9.775	4.872	69
100	Gentiana_dinarica	Tara	84.518	858.922	361.139	21.492	16.139	4.712	4.651	320.865	61.85	7.051	3.932	34
101	Gentiana_dinarica	Vlasic	97.802	728.847	460.326	32.001	27.876	5.159	4.127	394.356	58.491	11.541	4.552	41
102	Gentiana_dinarica	Vlasic	82.935	762.392	548.161	22.096	26.83	6.716	4.416	490.871	62.067	11.078	3.712	83
103	Gentiana_dinarica	Vlasic	88.403	776.614	572.91	34.151	32.172	6.198	5.267	504.569	61.284	9.636	5.166	86
104	Gentiana_dinarica	Vlasic	92.412	827.063	486.617	22.162	23.502	6.807	4.909	440.149	59.475	9.11	3.696	63
105	Gentiana_dinarica	Vlasic	82.882	678.673	474.757	17.649	28.21	8.263	5.266	425.787	49.862	9.415	3.988	91
106	Gentiana_dinarica	Vlasic	70.938	801.462	454.844	22.361	20.966	5.722	4.489	396.669	69.324	6.856	3.86	94
107	Gentiana_dinarica	Vlasic	59.052	677.941	461.979	20.91	28.457	4.55	4.962	407.716	68.061	8.474	3.43	115
108	Gentiana_dinarica	Vlasic	75.288	644.216	428.627	16.02	15.185	4.531	4.786	393.108	63.836	7.115	4.486	88
109	Gentiana_dinarica	Vlasic	84.665	820.94	555.101	32.426	27.51	6.024	5.166	504.466	45.17	9.519	5.472	126
110	Gentiana_dinarica	Vlasic	68.571	551.522	330.286	17.013	21.971	4.828	3.643	292.678	49.385	7.388	3.388	11
			82.855	546.096	187.385	20.405	17.711	4.199	4.898	122.492	28.082	4.925	3.278	1
			50.999	627.052	226.263	22.56	20.679	6.068	5.315	187.951	33.075	10.083	2.528	1
			43.868	421.146	188.619	18.731	18.658	4.785	4.289	136.734	33.513	8.104	2.114	1
			53.604	475.328	205.403	15.104	14.578	4.608	4.188	156.928	32.268	6.9	2.292	1
			40.356	344.69	201.383	18.336	19.424	5.415	4.619	147.345	29.408	8.06	2.53	1
			53.672	471.183	191.634	16.236	15.824	5.431	4.299	150.263	18.834	6.562	2.432	1
			53.194	513.131	260.588	17.934	20.247	4.871	5.562	186.211	33.194	9.173	3.06	1
			70.808	511.666	168.566	20.439	15.62	5.135	4.149	128.158	29.553	6.296	2.004	1
			67.684	674.952	259.419	19.94	20.467	4.399	4.963	188.812	36.133	8.754	3.894	1
			50.182	566.251	236.445	20.355	20.483	3.885	4.474	190.616	27.984	6.011	2.85	1
			55.983	635.908	232.799	18.205	19.971	4.926	4.809	169.657	40.171	8.931	2.71	10
			57.156	710.957	307.847	20.67	21.934	3.608	3.973	240.227	43.465	8.368	3.328	29
			63.404	698.059	285.681	17.326	16.915	4.659	5.397	236.574	48.093	7.098	3.22	33
			60.355	681.228	247.812	22.346	19.36	5.688	3.417	201.334	36.666	10.034	2.968	26
			59.209	625.269	224.574	17.918	18.781	4.519	3.867	185.892	30.632	9.481	2.546	39
			47.302	562.997	165.632	17.07	15.263	3.664	3.957	126.965	22.687	5.052	1.787	35
			65.608	718.252	236.798	21.952	17.702	5.656	4.874	192.63	37.989	8.971	2.566	45
			61.063	504.116	248.821	20.008	22.146	6.921	5.932	201.659	48.159	6.698	2.984	19
			67.018	484.782	307.897	25.233	21.324	6.041	5.613	242.914	25.334	5.454	2.676	15
			69.001	585.881	224.666	29.896	25.832	5.458	5.132	169.972	32.66	9.948	2.778	63
			51.12	524.021	296.408	21.244	20.478	6.193	5.351	245.261	46.423	10.263	3.128	13
			65.771	584.458	208.133	20.813	19.158	4.314	3.762	164.543	28.76	10.409	2.922	17
			55.169	411.116	233.526	18.272	16.291	4.175	4.862	185.249	40.309	10.245	2.518	96
			45.174	546.374	204.741	27.222	24.754	4.533	3.548	150.677	41.684	7.349	2.236	24
			44.86	451.832	159.258	15.807	18.053	5.682	4.758	126.78	29.101	9.721	1.892	1
			58.874	707.005	298.149	18.823	19.456	4.862	4.175	256.873	47.185	9.99	3.028	40
			43.429	517.644	209.443	14.983	16.565	4.972	5.194	164.777	33.577	6.224	2.154	17
			43.111	480.462	169.262	15.007	14.454	4.291	4.118	121.184	29.379	7.057	2.096	67
			78.408	753.852	306.907	22.721	18.001	4.701	5.168	254.077	31.788	10.295	3.214	129
			44.879	536.294	179.544	19.431	18.612	3.988	4.108	132.135	21.326	8.535	2.286	33
			46.656	474.434	157.425	17.639	18.753	4.598	4.219	113.108	24.862	8.564	2.492	1
			42.993	406.209	181.735	18.962	19.69	4.335	5.058	136.988	23.965	8.833	2.128	12
			53.866	486.329	158.031	20.672	20.231	5.399	4.702	123.95	32.065	10.73	2.128	1
			53.507	461.362	203.108	16.171	17.399	4.355	3.911	120.469	37.767	7.338	2.366	1
			55.784	529.858	200.784	16.26	19.045	5.785	4.383	155.437	38.16	7.214	3.13	1
			51.592	505.019	184.341	16.594	18.503	3.954	4.956	152.331	23.527	6.411	2.178	13
			59.244	502.843	170.306	18.954	17.265	4.68	4.351	128.269	39.41	7.384	2.268	20
			51.828	491.686	142.758	18.199	16.719	4.234	4.846	103.548	29.925	8.128	2.078	1
			62.748	420.202	145.548	19.608	14.418	3.811	4.777	107.082	27.837	9.192	2.126	1
			48.171	439.041	152.253	19.256	14.624	3.57	4.351	106.227	33.23	8.559	1.744	1
			78.37	582.618	325.604	27.688	23.996	7.843	5.566	283.138	42.06	10.324	3.278	113
			52.992	504.488	281.558	25.362	23.566	8.442	6.622	209.548	70.77	11.168	3.038	129
			88.614	600.927	333.101	20.307	21.23	6.815	4.678	295.204	41.401	7.745	4.182	211
			67.529	589.71	250.118	19.083	22.55	8.697	7.403	210.998	55.121	11.752	2.826	151
			79.978	727.096	374.569	24.222	30.348	9.605	7.686	317.06	69.516	8.366	4.66	123
			54.354	498.174	297.82	24.432	27.251	9.087	6.269	250.238	42.154	11.99	2.882	93
			68.807	507.087	240.937	18.087	16.155	5.793	7.155	192.432	70.321	11.474	2.716	37
			57.418	476.614	311.625	19.679	22.037	6.967	8.62	254.724	79.297	11.785	3.124	143
			79.72	576.388	211.134	22.93	18.939	4.406	5.727	171.934	60.653	12.595	2.884	81
			68.34	503.457	257.71	26.899	28.264	8.734	5.449	198.676	68.381	9.763	3.612	79
			68.545	597.11	303.134	21.923	29.467	9.369	6.091	231.986	75.406	10.016	2.912	70
			97.897	694.497	363.381	20.24	22.111	6.442	6.409	319.507	53.989	12.546	4.458	144
			71.424	544.795	375.557	33.946	31.445	8.963	6.935	293.753	55.612	13.2	2.78	127
			90.209	647.57	386.648	34.704	26.305	9.361	8.875	314.309	61.433	9.735	3.776	134
			69.383	516.185	325.308	25.971	21.032	8.371	7.264	271.217	77.333	11.267	3.714	150
			91.548	762.859	405.548	37.523	30.412	6.646	8.923	342.886	91.307	13.202	4.166	125
			81.95	696.251	329.997	32.28	30.642	7.017	7.448	278.01	90.049	13.998	3.536	134
			76.938	697.086	435.067	24.448	28.514	7.253	9.447	384.181	62.902	10.712	3.608	122
			72.661	594.093	396.312	25.434	29.181	9.912	6.233	342.366	69.415	11.937	3.978	79
			89.695	746.071	390.344	34.934	29.321	10.616	8.722	336.327	81.853	14.926	4.178	94
			87.954	806.876	447.373	18.99	25.736	6.655	5.3	395.112	51.94	11.618	4.546	99
			71.522	624.316	371.886	23.786	23.349	5.991	5.872	313.461	58.268	10.741	4.39	63
			59.546	540.439	417.392	29.541	21.187	7.996	7.099	354.086	64.665	12.602	3.036	56
			82.356	674.113	517.746	27.982	29.417	6.782	7.784	463.541	65.733	11.49	4.36	76
			79.674	683.347	566.306	31.37	23.503	8.887	8.278	505.251	63.338	13.928	5.282	135
			82.176	676.365	420.149	23.007	31.452	8.171	7.606	348.776	57.263	14.535	5.24	92
			67.25	570.393	370.668	29.37	26.234	6.714	6.268	309.614	51.415	11.746	3.678	145
			68.375	568.12	396.809	28.449	24.069	6.924	6.148	330.293	43.379	8.607	3.296	83
			64.658	635.834	470.134	37.56	26.852	6.931	6.428	396.807	79.159	18.59	5.012	62
			98.377	832.038	340.554	31.785	31.437	9.129	7.608	275.02	42.766	11.072	3.91	48
			52.975	665.92	410.112	24.937	23.535	5.157	5.307	350.088	62.115	10.524	3.936	81
			63.29	796.517	502.659	27.468	20.867	7.173	6.995	444.91	78.911	11.682	4.34	62
			99.29	1198.73	457.117	22.805	24.565	5.217	5.876	408.316	103.792	12.135	6.092	73
			73.859	1018.12	562.151	27.457	30.335	7.737	8.927	502.423	74.745	10.248	6.628	65
			65.464	659.943	436.803	21.756	19.275	7.318	6.623	390.784	54.174	12.764	2.214	93
			52.836	562.582	362.929	22.951	20.889	5.824	4.222	306.058	85.582	11.456	5.442	128
			59.92	548.37	414.612	25.678	24.568	6.176	6.144	351.419	75.629	8.025	6.826	109
			69.758	686.704	394.916	22.053	21.588	5.342	4.256	330.733	66.746	11.137	4.884	82
			91.715	829.834	444.844	19.341	21.555	5.672	4.867	380.59	80.168	13.386	5.346	89
			79.22	706.559	460.55	23.668	23.969	5.785	7.073	415.183	66.715	12.159	6.042	91
			62.723	764.725	379.764	18.278	18.142	6.647	6.46	336.731	56.871	11.807	3.908	65
			69.747	704.101	349.185	20.097	23.085	6.583	6.989	306.08	44.3	11.136	4.822	77
			70.893	753.725	331.703	22.1	23.887	6.635	5.046	275.541	61.069	11.049	4.914	70
			71.183	641.288	407.014	19.798	20.465	7.297	7.542	349.879	53.613	9.61	3.806	88
			86.663	737.97	401.862	21.978	17.662	6.647	6.791	348.214	58.746	11.145	4.088	53
			77.891	768.694	436.591	18.707	16.227	6.065	6.658	396.185	70.606	11.409	4.512	87
			113.736	956.394	392.964	22.22	17.833	6.028	5.997	344.607	70.444	12.462	6.26	72
			62.238	818.525	435.254	28.15	25.551	7.693	7.25	374.849	74.035	13.667	3.756	84
			72.674	639.881	374.688	22.879	23.179	6.065	5.535	322.982	71.249	10.237	4.364	78
			72.111	534.061	317.791	23.06	23.415	6.652	6.024	267.809	52.638	10.07	3.606	95
			82.735	1335.38	445.832	24.274	19.193	5.564	6.055	393.616	67.367	12.305	7.958	85
			61.964	724.947	372.824	21.74	20.858	5.064	5.157	314.998	74.685	11.465	8.278	80
			55.982	703.341	322.347	20.112	27.776	7.289	5.715	262.892	63.453	8.605	5.106	84
			55.623	675.622	367.76	18.654	25.98	4.307	4.274	330.277	62.246	10.306	3.99	52
			56.675	687.784	320.479	20.899	24.109	5.62	5.667	278.072	68.847	11.823	5.006	57
			84.791	871.775	443.018	24.393	20.259	6.933	6.203	396.241	76.603	11.123	6.64	79
			61.027	640.945	330.568	23.139	20.196	5.017	6.906	281.201	57.271	8.958	4.156	20
			66.226	787.986	336.98	18.254	18.378	5.533	5.561	288.171	69.383	10.213	3.71	49
			95.145	868.623	388.472	22.465	21.028	7.447	5.826	342.988	63.077	10.775	5.872	70
			85.518	859.922	362.139	22.492	17.139	5.712	5.651	321.865	62.85	8.051	4.932	35
			98.802	729.847	461.326	33.001	28.876	6.159	5.127	395.356	59.491	12.541	5.552	42
			83.935	763.392	549.161	23.096	27.83	7.716	5.416	491.871	63.067	12.078	4.712	84
			89.403	777.614	573.91	35.151	33.172	7.198	6.267	505.569	62.284	10.636	6.166	87
			93.412	828.063	487.617	23.162	24.502	7.807	5.909	441.149	60.475	10.11	4.696	64
			83.882	679.673	475.757	18.649	29.21	9.263	6.266	426.787	50.862	10.415	4.988	92
			71.938	802.462	455.844	23.361	21.966	6.722	5.489	397.669	70.324	7.856	4.86	95
			60.052	678.941	462.979	21.91	29.457	5.55	5.962	408.716	69.061	9.474	4.43	116
			76.288	645.216	429.627	17.02	16.185	5.531	5.786	394.108	64.836	8.115	5.486	89
			85.665	821.94	556.101	33.426	28.51	7.024	6.166	505.466	46.17	10.519	6.472	127
			69.571	552.522	331.286	18.013	22.971	5.828	4.643	293.678	50.385	8.388	4.388	12
